# Supplementary material for: Concurrent Validation of MI-CAT(V), a Clinical Metrology Instrument for Veterinarians Assessing Osteoarthritis Pain in Cats, through Testing for Firocoxib Analgesic Efficacy in a Prospective, Randomized, Controlled, and Blinded Study
Source: Animals (Basel). 2024 Feb 24;14(5):711. doi: 10.3390/ani14050711 (PMC10931368; doi:10.3390/ani14050711)
Supplement: Supplementary file 1 [file animals-14-00711-s001.zip]

Archive with 1 entries (1 files):
- animals-2826743-supplementary.pdf
